# Supplementary material for: Core-Sheath Electrospun Nanofibers Based on Chitosan and Cyclodextrin Polymer for the Prolonged Release of Triclosan
Source: Polymers (Basel). 2022 May 11;14(10):1955. doi: 10.3390/polym14101955 (PMC9147127; doi:10.3390/polym14101955)
Supplement: Supplementary file 1 [file polymers-14-01955-s001.zip]

Archive with 1 entries (1 files):
- polymers-1665001-supplementary.pdf
